# Supplementary material for: Bioinformatic Analysis and Machine Learning Methods in Neonatal Sepsis: Identification of Biomarkers and Immune Infiltration
Source: Biomedicines. 2023 Jun 28;11(7):1853. doi: 10.3390/biomedicines11071853 (PMC10377054; doi:10.3390/biomedicines11071853)
Supplement: Supplementary file 1 [file biomedicines-11-01853-s001.zip]

Archive with 1 entries (1 files):
- biomedicines-2447955-supplementary.docx
